# Supplementary material for: Charge Neutralization During Peptide Transport in the Bacterial SecYEG Translocon
Source: Biomolecules. 2025 Oct 12;15(10):1442. doi: 10.3390/biom15101442 (PMC12562832; doi:10.3390/biom15101442)
Supplement: Supplementary file 1 [file biomolecules-15-01442-s001.zip]

Archive with 1 entries (1 files):
- biomolecules-3807917-supplementary.pdf
